# Supplementary material for: Injection time related to intraocular pressure using a CO2 driven preloaded injector: An experimental laboratory study
Source: PLoS One. 2021 Jul 19;16(7):e0254901. doi: 10.1371/journal.pone.0254901 (PMC8289067; doi:10.1371/journal.pone.0254901)
Supplement: S1 Table — (XLSX) [file pone.0254901.s002.xlsx]

## Sheet: Tabelle1
			Injection time in seconds						Injection speed in mm/s
		Injector	20 mmHG	50 mmHG	80 mmHG			Injector	20 mmHG	50 mmHG	80 mmHG
		1.	4.86	4.229	5.567			1.	1.23431	1.41878	1.07778
		2.	4.93	4.925	5.503			2.	1.21827	1.21827	1.09031
		3.	4.04	5.503	5.178			3.	1.48662	1.09031	1.15875
		4.	4.04	5.243	5.63			4.	1.48662	1.14438	1.06572
		MEAN	4.4675	4.975	5.4695			MEAN	1.35646	1.21794	1.09814
		SD	0.494461	0.550643	0.201131			SD	0.150442	0.143798	0.0416344
		MEDIAN	4.45	5.084	5.535			MEDIAN	1.36047	1.18133	1.08405
		MIN	4.04	4.229	5.178			MIN	1.21827	1.09031	1.06572
		MAX	4.93	5.503	5.63			MAX	1.48662	1.41878	1.15875
